# Supplementary material for: Early Occupational Therapy Intervention Programme and Coping Strategies and Burden in Caregivers of People with Sub-Acute Stroke: A Randomised Controlled Trial
Source: J Pers Med. 2024 Aug 1;14(8):821. doi: 10.3390/jpm14080821 (PMC11355327; doi:10.3390/jpm14080821)
Supplement: Supplementary file 1 [file jpm-14-00821-s001.zip]

Archive with 1 entries (1 files):
- jpm-3107006-supplementary.pdf
